# Supplementary material for: Oat Protein Isolate Mitigates High-Fat Diet-Induced Obesity in Rats Through Gut Microbiota, Glucose, and Lipid Control
Source: Foods. 2025 Jun 10;14(12):2047. doi: 10.3390/foods14122047 (PMC12192181; doi:10.3390/foods14122047)
Supplement: Supplementary file 1 [file foods-14-02047-s001.zip]

Archive with 1 entries (1 files):
- foods-3669920-supplementary.pdf
